# Supplementary material for: Kinetics of SARS-CoV-2 neutralizing antibodies in Omicron breakthrough cases with inactivated vaccination: Role in inferring the history and duration of infection
Source: Front Immunol. 2023 Jan 24;14:1083523. doi: 10.3389/fimmu.2023.1083523 (PMC9902649; doi:10.3389/fimmu.2023.1083523)
Supplement: Supplementary file 1 [file DataSheet_1.zip]

Archive with 3 entries (2 files):
- Data Sheet1/
- Data Sheet1/Supplementary material Fig S1.docx
- __MACOSX/Data Sheet1/._Supplementary material Fig S1.docx
